# Supplementary material for: Lutetium-177 Radiolabeled Gold Nanoparticles for Prostate Cancer Theranostics
Source: Nanomaterials (Basel). 2026 Apr 4;16(7):441. doi: 10.3390/nano16070441 (PMC13074626; doi:10.3390/nano16070441)
Supplement: Supplementary file 1 [file nanomaterials-16-00441-s001.zip]

Archive with 1 entries (1 files):
- nanomaterials-4202276-supplementary.pdf
